# Supplementary material for: Recruitment of Polo-like kinase couples synapsis to meiotic progression via inactivation of CHK-2
Source: eLife. 2023 Jan 26;12:e84492. doi: 10.7554/eLife.84492 (PMC9998088; doi:10.7554/eLife.84492)
Supplement: Figure 3—figure supplement 1—source data 1. [file elife-84492-fig3-figsupp1-data1.zip]

Archive with 5 entries (5 files):
- raw images.png
- raw images/ALFA blot.tif
- raw images/HTP3 blot.tif
- raw images/Ponceau S.tif
- raw images/tubulin blot.tif
